# Supplementary material for: Comparative idiosyncrasies in life extension by reduced mTOR signalling and its distinctiveness from dietary restriction
Source: Aging Cell. 2016 May 3;15(4):737–43. doi: 10.1111/acel.12489 (PMC4933670; doi:10.1111/acel.12489)
Supplement: Supplementary file 3 — Supplementary Data S3. R code HR50. [file ACEL-15-737-s003.R]

# 29 Feb 2016
# The script was tested with R 3.2.2 and up-to-date versions of all packages on 29 Feb 2016
#Comparative idiosyncrasies in life-extension by reduced MTOR signalling and its distinctiveness from dietary restriction 
#Michael Garratt1*, Shinichi Nakagawa2, 3, Mirre J P Simons4
#1 Department of Pathology, University of Michigan Medical School, Ann Arbor, MI 48109, United States.
#2Evolution and Ecology Research Group and School of Biological, Earth and Environmental Sciences, The University of New South Wales, Sydney, NSW 2052, Australia.
#3Diabetes and Metabolism Division, Garvan Institute of Medical Research, Sydney, NSW 2010, Australia
#4Department of Animal and Plant Sciences, University of Sheffield, Sheffield, S10 2TN, UK
#------------------------------------------------------------

# Script for HR50 analysis

rm(list=ls())
options(scipen=100)

# Shinichi
setwd("~/Dropbox/Project2/Mike Garrat/Rapamycin meta analysis/bScripts and data for article")
#Mirre
setwd("/Users/Mirre/Dropbox/Rapamycin meta analysis/bScripts and data for article")


# getting requried packages
#-----------------------------
library(metafor)
library(Matrix)
#library(MCMCglmm)

# read and check Data
#-----------------------------
Data<-read.csv("Data_supplement_mTOR.csv")

#recode manipulation type
#-----------------------------
Data$manipulation_full2<-Data$manipulation_full
Data$manipulation_full2[which(Data$manipulation_full2=="S")]="T"
str(Data)

#================================================
# Prepration starts here for covariance matrix
#================================================

# calculate total number of experimental individuals used
sum(Data$Nexp)

# calculate total number of contol individuals in the Data set if control sharing not taken into account
sum(Data$Ncontrol) 

# CORRECT total number of contol individuals in the Data set controlling for control sharing 
sum(Data[!duplicated( Data[,"Independent_C"]) ,"Ncontrol" ]) 

### Matrix for the lnHR50:

# create square matrix matching N of ES, filled with zeros
vc_matrix50 <- matrix(0,nrow = dim(Data)[1],ncol = dim(Data)[1])
rownames(vc_matrix50) <- Data$EffectID
colnames(vc_matrix50) <- Data$EffectID 

# find start and end coordinates for the subsets
shared_coord <- which(Data$Independent_C %in% Data$Independent_C[duplicated(Data$Independent_C)]==TRUE)
shared_coord

# matrix of combinations of coordinates for each experiment with shared control
combinations <- do.call("rbind", tapply(shared_coord, Data[shared_coord,"Independent_C"], function(x) t(combn(x,2))))
combinations

# calculate covariance values between  values at the positions in shared_list and place them on the matrix
# NOTE: if control group is shared between experimental group covariance equal variance of the control group
# 1/Data$wi_50 = covariance for shared controls

for (i in 1:dim(combinations)[1]){
  p1 <- combinations[i,1]
  p2 <- combinations[i,2]
  p1_p2_cov <- Data[p1,"varC50"] 
  vc_matrix50[p1,p2] <- p1_p2_cov
  vc_matrix50[p2,p1] <- p1_p2_cov
}

# add the diagonal - use "var50"
#created variance-covariance matrix
diag(vc_matrix50) <- Data$var50
head(vc_matrix50) 

#================================================
# Prepration for covariance matrix finished here
#================================================

#==============================
# Analysis starts here
#==============================

#--------------------------------------------------
# analysis for logHR (50% survival for the control)
#--------------------------------------------------

# Overall (all species together)
#----------------------------------------
HR50A <- rma.mv(yi=lnHR50, V= vc_matrix50, random=list(~1|Study,~1|Species), data=Data, method="REML")
summary(HR50A)
overall_HR50=coef(summary(HR50A))

# Get I^2 for this model.....
#-----------------------------
#s^2_m: variation within study = random error
s2m <- sum(1/HR50A $vi) * (HR50A $k-1) / (sum(1/HR50A $vi)^2 - sum((1/HR50A $vi)^2)) 
#the "total" variation
s2t <- sum(HR50A $sigma2) + s2m
# I^2 study
I2st_HR50A <- HR50A $sigma2[1] / s2t 
# I^2 species
I2sp_aA <- HR50A $sigma2[2] / s2t 
# I^2 total
I2t_HR50A <- sum(HR50A $sigma2) / s2t 
I2t_HR50A

HR50A <- rma.mv(yi=lnHR50, V= vc_matrix50, random=list(~1|Study,~1|Species), data=Data, method="REML")
summary(HR50A)
overall_HR50=coef(summary(HR50A))

# Get I^2 for this model.....
#-----------------------------
#s^2_m: variation within study = random error
s2m <- sum(1/HR50A $vi) * (HR50A $k-1) / (sum(1/HR50A $vi)^2 - sum((1/HR50A $vi)^2)) 
#the "total" variation
s2t <- sum(HR50A $sigma2) + s2m
# I^2 study
I2st_HR50A <- HR50A $sigma2[1] / s2t 
# I^2 species
I2sp_aA <- HR50A $sigma2[2] / s2t 
# I^2 total
I2t_HR50A <- sum(HR50A $sigma2) / s2t 
I2t_HR50A

#incl strain
HR50A2 <- rma.mv(yi=lnHR50, V= vc_matrix50, random=list(~1|Study,~1|Species,~1|Strain_mainbackground), data=Data, method="REML")
summary(HR50A2)

# Get Strain I^2 for this model.....
#-----------------------------
#s^2_m: variation within study = random error
s2m <- sum(1/HR50A2 $vi) * (HR50A2 $k-1) / (sum(1/HR50A2 $vi)^2 - sum((1/HR50A2 $vi)^2)) 
#the "total" variation
s2t <- sum(HR50A2 $sigma2) + s2m
# I^2 strain
I2_strain_aA<- HR50A2 $sigma2[3] / s2t 
I2_strain_aA


#for figures
#--------------------
HR50a_man_overall <- rma.mv(yi=lnHR50, V= vc_matrix50, random=list(~1|Study,~1|Species),mod=~-1+manipulation_full2, data=Data, method="REML")
summary(HR50a_man_overall)
rap_overall_HR50=coef(summary(HR50a_man_overall))[1,]
tor_overall_HR50=coef(summary(HR50a_man_overall))[2,]

#publication/reporting bias rank tests
#-------------------------------------------
smm_var50_all<-aggregate((Data$Ncontrol+Data$Nexp),by=list(Data$Study),FUN=mean)
smm_lnHR50_all<-aggregate(Data$lnHR50,by=list(Data$Study),FUN=mean)
cor.test(smm_lnHR50_all$x,smm_var50_all$x,method="spearman")
cor.test(Data$lnHR50,(Data$Ncontrol+Data$Nexp),method="spearman")

#HR50 in table 1.
#--------------------
HR50a_null <- rma.mv(yi=lnHR50, V= vc_matrix50, random=list(~1|Study), data=Data, method="REML")
summary(HR50a_null)

HR50aspecies <- rma.mv(yi=lnHR50, V= vc_matrix50, random=list(~1|Study),mod=~Species, data=Data, method="REML")
summary(HR50aspecies)

HR50aspecies_man <- rma.mv(yi=lnHR50, V= vc_matrix50, random=list(~1|Study),mod=~Species+manipulation_full2, data=Data, method="REML")
summary(HR50aspecies_man)

HR50a_man <- rma.mv(yi=lnHR50, V= vc_matrix50, random=list(~1|Study),mod=~manipulation_full2, data=Data, method="REML")
summary(HR50a_man)

HR50aspecies_man <- rma.mv(yi=lnHR50, V= vc_matrix50, random=list(~1|Study),mod=~Species+manipulation_full2, data=Data, method="REML")
summary(HR50aspecies_man)

HR50a_species_int_man <- rma.mv(yi=lnHR50, V= vc_matrix50, random=list(~1|Study),mod=~Species*manipulation_full2, data=Data, method="REML")
summary(HR50a_species_int_man)

HR50a_null <- rma.mv(yi=lnHR50, V= vc_matrix50, random=list(~1|Study), data=Data, method="REML")
summary(HR50a_null)


##ML for AIC comparisons
#----------------------------
HR50aspecies <- rma.mv(yi=lnHR50, V= vc_matrix50, random=list(~1|Study),mod=~Species, data=Data, method="ML")
summary(HR50aspecies)

HR50aspecies_man <- rma.mv(yi=lnHR50, V= vc_matrix50, random=list(~1|Study),mod=~Species+manipulation_full2, data=Data, method="ML")
summary(HR50aspecies_man)

HR50a_man <- rma.mv(yi=lnHR50, V= vc_matrix50, random=list(~1|Study),mod=~manipulation_full2, data=Data, method="ML")
summary(HR50a_man)

HR50aspecies_man <- rma.mv(yi=lnHR50, V= vc_matrix50, random=list(~1|Study),mod=~Species+manipulation_full2, data=Data, method="ML")
summary(HR50aspecies_man)

HR50a_species_int_man <- rma.mv(yi=lnHR50, V= vc_matrix50, random=list(~1|Study),mod=~Species*manipulation_full2, data=Data, method="ML")
summary(HR50a_species_int_man)

HR50a_null$fit.stats$ML[3]
HR50aspecies$fit.stats$ML[3]
HR50aspecies_man$fit.stats$ML[3]
HR50a_man$fit.stats$ML[3]
HR50a_species_int_man$fit.stats$ML[3]

#add strain to preferred model
HR50a_man_strain <- rma.mv(yi=lnHR50, V= vc_matrix50, random=list(~1|Study,~1|Strain_mainbackground),mod=~manipulation_full2, data=Data, method="ML")
summary(HR50a_man_strain)

#S6K, mTOR difference, see main text for details.
Genetic=which(Data$manipulation_full2=="T")
HR50a_man_gen <- rma.mv(yi=lnHR50, V= vc_matrix50[Genetic,Genetic], random=list(~1|Study),mod=~manipulation_full, data=Data[Genetic,], method="REML")
summary(HR50a_man_gen)

# Mice
#---------------------------
Mice<-which(Data$Species=="Mice")
length(Mice)

HR50M <- rma.mv(yi=lnHR50, V= vc_matrix50[Mice,Mice], random=list(~1|Study), data=Data[Mice,], method="REML")
summary(HR50M)
mice_HR50=coef(summary(HR50M))

# Get I^2 for this model.....
#-----------------------------
#s^2_m: variation within study = random error
s2m <- sum(1/HR50M $vi) * (HR50M $k-1) / (sum(1/HR50M $vi)^2 - sum((1/HR50M $vi)^2))
# I^2 total
I2t_HR50M <- HR50M $sigma2 / (HR50M $sigma2 + s2m)
I2t_HR50M

HR50M_strain <- rma.mv(yi=lnHR50, V= vc_matrix50[Mice,Mice], random=list(~1|Study,~1|Strain_mainbackground), data=Data[Mice,], method="REML")
s2m <- sum(1/HR50M_strain $vi) * (HR50M_strain $k-1) / (sum(1/HR50M_strain $vi)^2 - sum((1/HR50M_strain $vi)^2))
# I^2 total
I2_strain_M<- HR50M_strain $sigma2[2] / s2m 
I2_strain_M

#publication/reporting bias rank tests
#-------------------------------------------
smm_var50_all<-aggregate((Data$Ncontrol[Mice]+Data$Nexp[Mice]),by=list(Data$Study[Mice]),FUN=mean)
smm_lnHR50_all<-aggregate(Data$lnHR50[Mice],by=list(Data$Study[Mice]),FUN=mean)
cor.test(smm_lnHR50_all$x,smm_var50_all$x,method="spearman")
cor.test(Data$lnHR50[Mice],(Data$Ncontrol[Mice]+Data$Nexp[Mice]),method="spearman")

#for figure
#--------------------------
HR50Ma_22<- rma.mv(yi=lnHR50, V= vc_matrix50[Mice,Mice],mod=~-1+manipulation_full2, random=list(~1|Study), data=Data[Mice,], method="REML")
summary(HR50Ma_22)
rap_mice_HR50=coef(summary(HR50Ma_22))[1,]
tor_mice_HR50=coef(summary(HR50Ma_22))[2,]

HR50Ma_22sex<- rma.mv(yi=lnHR50, V= vc_matrix50[Mice,Mice],mod=~-1+Sex, random=list(~1|Study), data=Data[Mice,], method="REML")
summary(HR50Ma_22sex)
fem_mice_HR50=coef(summary(HR50Ma_22sex))[1,]
mal_mice_HR50=coef(summary(HR50Ma_22sex))[2,]

# for table 2, mice only bit.
#-----------------------------
HR50Ma<- rma.mv(yi=lnHR50, V= vc_matrix50[Mice,Mice],mod=~Sex +manipulation_full2, random=list(~1|Study), data=Data[Mice,], method="ML")
summary(HR50Ma)
HR50Ma_int<- rma.mv(yi=lnHR50, V= vc_matrix50[Mice,Mice],mod=~Sex*manipulation_full2, random=list(~1|Study), data=Data[Mice,], method="ML")
summary(HR50Ma_int)

#### age start treatment, see supplement #####
#-----------------------------------------------
HR50Ma_agestart<- rma.mv(yi=lnHR50, V= vc_matrix50[Mice,Mice],mod=~log(startage), random=list(~1|Study), data=Data[Mice,], method="REML")
summary(HR50Ma_agestart)

#### Concentration bit in the paper, see text###
#-----------------------------------------------
Data2=Data
Data2$manipulation_full2[which(Data2$Concentration==42)]="S"
indexconcmice=which(Data2$manipulation_full2!="R" & Data2$Species=="Mice")
length(indexconcmice)
HR50conctest <- rma.mv(yi=lnHR50, V= vc_matrix50[indexconcmice,indexconcmice], random=list(~1|Study),mod=~Sex +manipulation_full2, data=Data2[indexconcmice,], method="REML")
summary(HR50conctest)

# Drosophila
#---------------------------
Drosophila <-which(Data$Species=="Drosophila")

HR50D <- rma.mv(yi=lnHR50, V= vc_matrix50[Drosophila, Drosophila], random=list(~1|Study), data=Data[Drosophila,], method="REML")
summary(HR50D)
droso_HR50=coef(summary(HR50D))

# Get I^2 for this model.....
#-----------------------------
#s^2_m: variation within study = random error
s2m <- sum(1/HR50D $vi) * (HR50D $k-1) / (sum(1/HR50D $vi)^2 - sum((1/HR50D $vi)^2))
# I^2 total
I2t_HR50D <- HR50D $sigma2 /(HR50D $sigma2 + s2m)
I2t_HR50D

#publication/reporting bias rank tests
#-------------------------------------------
Droso=Data[Drosophila,]
smm_var50_droso<-aggregate((Droso$Ncontrol+Droso$Nexp),by=list(Droso$Study),FUN=mean)
smm_lnHR50_droso<-aggregate(Droso$lnHR50,by=list(Droso$Study),FUN=mean)
cor.test(smm_lnHR50_droso$x,smm_var50_droso$x,method="spearman")
cor.test(Data$lnHR50[Drosophila],(Data$Ncontrol[Drosophila]+Data$Nexp[Drosophila]),method="spearman")

#for figure
#-------------------
HR50Da_22<- rma.mv(yi=lnHR50, V= vc_matrix50[Drosophila, Drosophila],mod=~-1+manipulation_full2, random=list(~1|Study), data=Data[Drosophila,], method="REML")
summary(HR50Da_22)
rap_droso_HR50=coef(summary(HR50Da_22))[1,]
tor_droso_HR50=coef(summary(HR50Da_22))[2,]

HR50Da_22sex<- rma.mv(yi=lnHR50, V= vc_matrix50[Drosophila, Drosophila],mod=~-1+Sex, random=list(~1|Study), data=Data[Drosophila,], method="REML")
summary(HR50Da_22sex)
fem_droso_HR50=coef(summary(HR50Da_22sex))[1,]
mal_droso_HR50=coef(summary(HR50Da_22sex))[2,]


#### Concentration bit in the paper, start results/discussion ###
#----------------------------------------------------------------------
Drosophila2 <-which(Data$Species=="Drosophila" & Data$manipulation_full2=="R")
HR50Dconc <- rma.mv(yi=lnHR50, V= vc_matrix50[Drosophila2, Drosophila2], random=list(~1|Study),mod=~Sex+log(Concentration), data=Data[Drosophila2,], method="REML")
summary(HR50Dconc)


# Yeast
#---------------------------
Yeast <-which(Data$Species=="Yeast")

HR50Y <- rma.mv(yi=lnHR50, V= vc_matrix50[Yeast, Yeast], random=list(~1|Study), data=Data[Yeast,], method="REML")
summary(HR50Y)
yeast_HR50=coef(summary(HR50Y))

# Get I^2 for this model.....
#-----------------------------
#s^2_m: variation within study = random error
s2m <- sum(1/HR50Y $vi) * (HR50Y $k-1) / (sum(1/HR50Y $vi)^2 - sum((1/HR50Y $vi)^2))
# I^2 total
I2t_HR50Y <- HR50Y $sigma2 /(HR50Y $sigma2 + s2m)
I2t_HR50Y

#publication/reporting bias tests
#------------------------------------
smm_var50_all<-aggregate((Data$Ncontrol[Yeast]+Data$Nexp[Yeast]),by=list(Data$Study[Yeast]),FUN=mean)
smm_lnHR50_all<-aggregate(Data$lnHR50[Yeast],by=list(Data$Study[Yeast]),FUN=mean)
cor.test(smm_lnHR50_all$x,smm_var50_all$x,method="spearman")
cor.test(Data$lnHR50[Yeast],(Data$Ncontrol[Yeast]+Data$Nexp[Yeast]),method="spearman")

#for figure
#--------------
HR50Ya_2<- rma.mv(yi=lnHR50, V= vc_matrix50[Yeast, Yeast],mod=~-1+manipulation_full2, random=list(~1|Study), data=Data[Yeast,], method="REML")
summary(HR50Ya_2)
rap_yeast_HR50=coef(summary(HR50Ya_2))[1,]
tor_yeast_HR50=coef(summary(HR50Ya_2))[2,]


# Worm
#---------------------------
Worm <-which(Data$Species=="Worm")

HR50W <- rma.mv(yi=lnHR50, V= vc_matrix50[Worm, Worm], random=list(~1|Study), data=Data[Worm,], method="REML")
summary(HR50W)
worm_HR50=coef(summary(HR50W))

# Get I^2 for this model.....
#-----------------------------
#s^2_m: variation within study = random error
s2m <- sum(1/HR50W $vi) * (HR50W $k-1) / (sum(1/HR50W $vi)^2 - sum((1/HR50W $vi)^2))
# I^2 total
I2t_HR50W <- HR50W $sigma2 /(HR50W $sigma2 + s2m)
I2t_HR50W

#publication/reporting bias
#------------------------------
smm_var50_all<-aggregate((Data$Ncontrol[Worm]+Data$Nexp[Worm]),by=list(Data$Study[Worm]),FUN=mean)
smm_lnHR50_all<-aggregate(Data$lnHR50[Worm],by=list(Data$Study[Worm]),FUN=mean)
cor.test(smm_lnHR50_all$x,smm_var50_all$x,method="spearman")
cor.test(Data$lnHR50[Worm],(Data$Ncontrol[Worm]+Data$Nexp[Worm]),method="spearman")

#for figure
#--------------
HR50Wa_2<- rma.mv(yi=lnHR50, V= vc_matrix50[Worm, Worm],mod=~-1+manipulation_full2, random=list(~1|Study), data=Data[Worm,], method="REML")
summary(HR50Wa_2)
rap_worm_HR50=coef(summary(HR50Wa_2))[1,]
tor_worm_HR50=coef(summary(HR50Wa_2))[2,]

#----------------------------------------------------------
# putting all I2 together in a data frame.
#----------------------------------------------------------

Names<-c("Overall", "Mice", "Fly", "Yeast", "Warm")
I2HR <- c(I2t_HR50A, I2t_HR50M, I2t_HR50D, I2t_HR50Y, I2t_HR50W)
kHR <-　c(HR50A$k, HR50M$k, HR50D$k, HR50Y$k, HR50W$k)


HeteroHR<-data.frame(Species=Names, I2HR = I2HR ,kHR = kHR)

HeteroHR

write.csv(HeteroHR, file = "HeteroHR.csv",row.names=F)


#=====================================================
# sex difference in lifespan response, table S3
#=====================================================
Data<-read.csv("Data_supplement_mTOR.csv")
Data=Data[which(is.na(Data$Sex)==FALSE),] #Select only rows with SEX in it, excluding c.elegans and flies

#recode manipulation type
Data$manipulation_full2=Data$manipulation_full
Data$manipulation_full2[which(Data$manipulation_full2=="S")]="T"

# getting required packages
library(metafor)
library(Matrix)
library(MCMCglmm)

str(Data)

#==============
# Preparation
#==============


### Matrix for the lnHR50:
#----------------------------
# create square matrix matching N of ES, filled with zeros
# I added EffectID - basically this is the observation level 
vc_matrix50 <- matrix(0,nrow = dim(Data)[1],ncol = dim(Data)[1])
rownames(vc_matrix50) <- Data$EffectID
colnames(vc_matrix50) <- Data$EffectID 

# find start and end coordinates for the subsets
shared_coord <- which(Data$Independent_C %in% Data$Independent_C[duplicated(Data$Independent_C)]==TRUE)
shared_coord

# matrix of combinations of coordinates for each experiment with shared control
combinations <- do.call("rbind", tapply(shared_coord, Data[shared_coord,"Independent_C"], function(x) t(combn(x,2))))
combinations

# calculate covariance values between  values at the positions in shared_list and place them on the matrix
# NOTE: if control group is shared between experimental group covariance equal variance of the control group
# 1/Data$wi_50 = covariance for shared controls

for (i in 1:dim(combinations)[1]){
  p1 <- combinations[i,1]
  p2 <- combinations[i,2]
  p1_p2_cov <- Data[p1,"varC50"] 
  vc_matrix50[p1,p2] <- p1_p2_cov
  vc_matrix50[p2,p1] <- p1_p2_cov
}

# add the diagonal - use "var50"
#created variance-covariance matrix
diag(vc_matrix50) <- Data$var50
head(vc_matrix50) 
is.positive.definite(vc_matrix50)

# you could save this if you like
#save(vc_matrix50,file="vc_matrix50.RData")
#load("vc_matrix50.RData")

# all data (Mice + Fly)
#-------------------------------

HR50a <- rma.mv(yi=lnHR50, V=vc_matrix50, random=list(~1|Study), data=Data, method="REML")
summary(HR50a)
HR50bb <- rma.mv(yi=lnHR50, V=vc_matrix50, mod=~manipulation_full2, random=list(~1|Study), data=Data, method="REML")
summary(HR50bb)
HR50b <- rma.mv(yi=lnHR50, V=vc_matrix50, mod=~Sex+Species+manipulation_full2, random=list(~1|Study), data=Data, method="REML")
summary(HR50b)
HR50c <- rma.mv(yi=lnHR50, V=vc_matrix50, mod=~Species+manipulation_full2, random=list(~1|Study), data=Data, method="REML")
summary(HR50c)
HR50d <- rma.mv(yi=lnHR50, V=vc_matrix50, mod=~Sex*Species+manipulation_full2, random=list(~1|Study), data=Data, method="REML")
summary(HR50d)


#ML for AIC
#--------------------
HR50a <- rma.mv(yi=lnHR50, V=vc_matrix50, random=list(~1|Study), data=Data, method="ML")
summary(HR50a)
HR50bb <- rma.mv(yi=lnHR50, V=vc_matrix50, mod=~manipulation_full2, random=list(~1|Study), data=Data, method="ML")
summary(HR50bb)
HR50b <- rma.mv(yi=lnHR50, V=vc_matrix50, mod=~Sex+Species+manipulation_full2, random=list(~1|Study), data=Data, method="ML")
summary(HR50b)
HR50c <- rma.mv(yi=lnHR50, V=vc_matrix50, mod=~Species+manipulation_full2, random=list(~1|Study), data=Data, method="ML")
summary(HR50c)
HR50d <- rma.mv(yi=lnHR50, V=vc_matrix50, mod=~Sex*Species+manipulation_full2, random=list(~1|Study), data=Data, method="ML")
summary(HR50d)

#============
# The end!
#============
