# Supplementary material for: Comparative idiosyncrasies in life extension by reduced mTOR signalling and its distinctiveness from dietary restriction
Source: Aging Cell. 2016 May 3;15(4):737–43. doi: 10.1111/acel.12489 (PMC4933670; doi:10.1111/acel.12489)
Supplement: Supplementary file 4 — Supplementary Data S4. R code Demography. [file ACEL-15-737-s004.R]

# 29 Feb 2016
# The script was tested with R 3.2.2 and up-to-date versions of all packages on 29 Feb 2016
#Comparative idiosyncrasies in life-extension by reduced MTOR signalling and its distinctiveness from dietary restriction 
#Michael Garratt1*, Shinichi Nakagawa2, 3, Mirre J P Simons4
#1 Department of Pathology, University of Michigan Medical School, Ann Arbor, MI 48109, United States.
#2Evolution and Ecology Research Group and School of Biological, Earth and Environmental Sciences, The University of New South Wales, Sydney, NSW 2052, Australia.
#3Diabetes and Metabolism Division, Garvan Institute of Medical Research, Sydney, NSW 2010, Australia
#4Department of Animal and Plant Sciences, University of Sheffield, Sheffield, S10 2TN, UK
#------------------------------------------------------------

# Script for demographic analysis

# clearing memory
rm(list=ls())
options(scipen=100)

# set the work directy that is used for reading/saving data tables
# Shinichi
setwd("~/Dropbox/project2/rapamycin meta analysis/bScripts and data for article")
# Mirre
setwd("/Users/Mirre/Dropbox/Rapamycin meta analysis/bScripts and data for article")


# getting requried packages
#-----------------------------
library(metafor)
library(Matrix)

# read and check Data
#-----------------------------
Data<-read.csv("Data_supplement_mTOR.csv")
Data=Data[which(Data$select==1),] #select studies for demography, see main text

#recode manipulation type
#-----------------------------
Data$manipulation_full2=Data$manipulation_full
Data$manipulation_full2[which(Data$manipulation_full2=="S")]="T"

Data$lnBB<-log(Data$b/Data$control_b)
Data$lnAA<-log(Data$a/Data$control_a)


#================================================
# Prepration starts here for covariance matrix
#================================================

# make our main effect sizes ln(HR)
Data$lnBB<-log(Data$b/Data$control_b)   
Data$lnAA<-log(Data$a/Data$control_a)

str(Data)

# calculate total number of experimental individuals used
sum(Data$Nexp)

# calculate total number of contol individuals in the Data set if control sharing not taken into account
sum(Data$Ncontrol) 

# CORRECT total number of contol individuals in the Data set controlling for control sharing 
sum(Data[!duplicated( Data[,"Independent_C"]) ,"Ncontrol" ]) 


#1. Matrix for the A-outcome:
#------------------------------------

# create square matrix matching N of ES, filled with zeros
vc_matrixA <- matrix(0,nrow = dim(Data)[1],ncol = dim(Data)[1])
rownames(vc_matrixA) <- Data$EffectID
colnames(vc_matrixA) <- Data$EffectID 

# find start and end coordinates for the subsets
shared_coord <- which(Data$Independent_C %in% Data$Independent_C[duplicated(Data$Independent_C)]==TRUE)
shared_coord

# matrix of combinations of coordinates for each experiment with shared control
combinations <- do.call("rbind", tapply(shared_coord, Data[shared_coord,"Independent_C"], function(x) t(combn(x,2))))
combinations

# calculate covariance values between  values at the positions in shared_list and place them on the matrix
# NOTE: if control group is shared between experimental group covariance equal variance of the control group

for (i in 1:dim(combinations)[1]){
  p1 <- combinations[i,1]
  p2 <- combinations[i,2]
  p1_p2_cov <- Data[p1,"selnAC"] * Data[p1,"selnAC"]
  vc_matrixA[p1,p2] <- p1_p2_cov
  vc_matrixA[p2,p1] <- p1_p2_cov
}

# add the diagonal - use "varlnAA"
#created variance-covariance matrix
diag(vc_matrixA) <- Data$varlnAA
head(vc_matrixA) 

library(matrixcalc) 
is.positive.definite(vc_matrixA)

# you could save this if you like
#save(vc_matrixA,file="vc_matrixA.RData")
#load("vc_matrixA.RData")


# 2. Matrix for the B-outcome:
#----------------------------------
# create square matrix matching N of ES, filled with zeros
vc_matrixB <- matrix(0,nrow = dim(Data)[1],ncol = dim(Data)[1])
rownames(vc_matrixB) <- Data$EffectID
colnames(vc_matrixB) <- Data$EffectID 

# find start and end coordinates for the subsets
shared_coord <- which(Data$Independent_C %in% Data$Independent_C[duplicated(Data$Independent_C)]==TRUE)
#shared_coord

# matrix of combinations of coordinates for each experiment with shared control
combinations <- do.call("rbind", tapply(shared_coord, Data[shared_coord,"Independent_C"], function(x) t(combn(x,2))))
#combinations

# calculate covariance values between Hd values at the positions in shared_list and place them on the matrix
# NOTE: if control group is shared between experimental group covariance equal variance of the control group
for (i in 1:dim(combinations)[1]){
  p1 <- combinations[i,1]
  p2 <- combinations[i,2]
  p1_p2_cov <- Data[p1,"selnBC"] * Data[p1,"selnBC"]
  vc_matrixB[p1,p2] <- p1_p2_cov
  vc_matrixB[p2,p1] <- p1_p2_cov
}

# add the diagonal - use "varlnBB"
#created variance-covariance matrix
diag(vc_matrixB) <- Data$varlnBB
head(vc_matrixB) 

#save(vc_matrixB,file="vc_matrixB.RData")
#load("vc_matrixB.RData")

#==============================
# Prepration finished here
#==============================

#==============================
# Analysis starts here
#==============================

#-----------------------------------------------
# Age depedent and age indepedent components
#-----------------------------------------------

# All the data
#-------------------

#-------------------------
#vulernability analysis
#-------------------------

# for AA, graph of overall effect with Species as random term.
AA000 <- rma.mv(yi=lnAA, V= vc_matrixA, random=list(~1|Study,~1|Species), data=Data, method="REML")
summary(AA000)
overall_a=coef(summary(AA000))

AA <- rma.mv(yi=lnAA, V= vc_matrixA, random=list(~1|Study,~1|Species), data=Data, method="REML")
summary(AA)
# Get I^2 for this model.....
s2m <- sum(1/AA$vi) * (AA$k-1) / (sum(1/AA $vi)^2 - sum((1/AA$vi)^2)); s2m #s^2_m: variation within study = random error
s2t <- sum(AA$sigma2) + s2m; s2t #s^2_t: the "total" variation 
sum(AA$sigma2) / s2t 

AAstrain <- rma.mv(yi=lnAA, V= vc_matrixA, random=list(~1|Study,~1|Species,~1|Strain_mainbackground), data=Data, method="REML")
summary(AAstrain)
# Get I^2 for this model.....
s2m <- sum(1/AAstrain$vi) * (AAstrain$k-1) / (sum(1/AAstrain $vi)^2 - sum((1/AAstrain$vi)^2)); s2m #s^2_m: variation within study = random error
s2t <- sum(AAstrain$sigma2) + s2m; s2t #s^2_t: the "total" variation 
sum(AAstrain$sigma2[3]) / s2t 

AA000_man <- rma.mv(yi=lnAA, V= vc_matrixA, random=list(~1|Study,~1|Species),mod=~-1+manipulation_full2, data=Data, method="REML")
summary(AA000_man)
rap_a=coef(summary(AA000_man))[1,]
tor_a=coef(summary(AA000_man))[1,]

##model fitting for A
AA0 <- rma.mv(yi=lnAA, V= vc_matrixA, random=list(~1|Study), data=Data, method="REML")
summary(AA0)
#profile(AA0,sigma2=1)
#profile(AA0,sigma2=2)

AA_Species <- rma.mv(yi=lnAA, V= vc_matrixA, random=list(~1|Study), data=Data,mod=~Species, method="REML")
summary(AA_Species)

AA_Species_man <- rma.mv(yi=lnAA, V= vc_matrixA, random=list(~1|Study), data=Data,mod=~Species+manipulation_full2, method="REML")
summary(AA_Species_man)


AA_Species_int_man <- rma.mv(yi=lnAA, V= vc_matrixA, random=list(~1|Study), data=Data,mod=~Species*manipulation_full2, method="REML")
summary(AA_Species_int_man)

AA_man <- rma.mv(yi=lnAA, V= vc_matrixA, random=list(~1|Study), data=Data,mod=~manipulation_full2, method="REML")
summary(AA_man)


##model fitting for A
AA0 <- rma.mv(yi=lnAA, V= vc_matrixA, random=list(~1|Study), data=Data, method="REML")
summary(AA0)
AA_Species <- rma.mv(yi=lnAA, V= vc_matrixA, random=list(~1|Study), data=Data,mod=~Species, method="REML")
summary(AA_Species)
AA_Species_man <- rma.mv(yi=lnAA, V= vc_matrixA, random=list(~1|Study), data=Data,mod=~Species+manipulation_full2, method="REML")
summary(AA_Species_man)
AA_Species_int_man <- rma.mv(yi=lnAA, V= vc_matrixA, random=list(~1|Study), data=Data,mod=~Species*manipulation_full2, method="REML")
summary(AA_Species_int_man)
AA_man <- rma.mv(yi=lnAA, V= vc_matrixA, random=list(~1|Study), data=Data,mod=~manipulation_full2, method="REML")
summary(AA_man)

##model selection for A
AA0 <- rma.mv(yi=lnAA, V= vc_matrixA, random=list(~1|Study), data=Data, method="ML")
summary(AA0)

AA_Species <- rma.mv(yi=lnAA, V= vc_matrixA, random=list(~1|Study), data=Data,mod=~Species, method="ML")
summary(AA_Species)

AA_Species_man <- rma.mv(yi=lnAA, V= vc_matrixA, random=list(~1|Study), data=Data,mod=~Species+manipulation_full2, method="ML")
summary(AA_Species_man)

AA_Species_int_man <- rma.mv(yi=lnAA, V= vc_matrixA, random=list(~1|Study), data=Data,mod=~Species*manipulation_full2, method="ML")
summary(AA_Species_int_man)

AA_man <- rma.mv(yi=lnAA, V= vc_matrixA, random=list(~1|Study), data=Data,mod=~manipulation_full2, method="ML")
summary(AA_man)

AA0$fit.stats$ML[3]
AA_Species$fit.stats$ML[3]
AA_man$fit.stats$ML[3]
AA_Species_man$fit.stats$ML[3]
AA_Species_int_man$fit.stats$ML[3]

#publication bias tests, see supplement.
cor.test(Data$lnAA,(Data$Ncontrol+Data$Nexp),method="spearman")
smm_varaa_all<-aggregate((Data$Ncontrol+Data$Nexp),by=list(Data$Study),FUN=mean)
smm_aa_all<-aggregate(Data$lnAA,by=list(Data$Study),FUN=mean)
cor.test(smm_varaa_all$x,smm_aa_all$x,method="spearman")  

# Mice
#---------------------------
Mice<-which(Data$Species=="Mice")

AAM0 <- rma.mv(yi=lnAA, V= vc_matrixA[Mice, Mice], random=list(~1|Study), data=Data[Mice,], method="REML")
summary(AAM0)
mice_a=coef(summary(AAM0))

#I^2
s2m <- sum(1/AAM0$vi) * (AAM0$k-1) / (sum(1/AAM0 $vi)^2 - sum((1/AAM0$vi)^2)); s2m #s^2_m: variation within study = random error
s2t <- sum(AAM0$sigma2) + s2m; s2t #s^2_t: the "total" variation 
sum(AAM0$sigma2) / s2t 

#publication bias tests, see supplement.
cor.test(Data$lnAA[Mice],(Data$Ncontrol[Mice]+Data$Nexp[Mice]),method="spearman")
smm_varaa_all<-aggregate((Data$Ncontrol[Mice]+Data$Nexp[Mice]),by=list(Data$Study[Mice]),FUN=mean)
smm_aa_all<-aggregate(Data$lnAA[Mice],by=list(Data$Study[Mice]),FUN=mean)
cor.test(smm_varaa_all$x,smm_aa_all$x,method="spearman")  


#for plotting
AAM1_sex <- rma.mv(yi=lnAA, V= vc_matrixA[Mice, Mice], random=list(~1|Study),mod=~Sex, data=Data[Mice,], method="REML")
summary(AAM1_sex)
fem_mice_a=coef(summary(AAM1_sex))[1,]
mal_mice_a=coef(summary(AAM1_sex))[2,]

AAM1_man <- rma.mv(yi=lnAA, V= vc_matrixA[Mice, Mice], random=list(~1|Study),mod=~-1+manipulation_full2, data=Data[Mice,], method="REML")
summary(AAM1_man)
rap_mice_a=coef(summary(AAM1_man))[1,]
tor_mice_a=coef(summary(AAM1_man))[2,]


# Drosophila
#---------------------------
Drosophila <-which(Data$Species=="Drosophila")

AAD1 <- rma.mv(yi=lnAA, V= vc_matrixA[Drosophila, Drosophila], random=list(~1|Study), data=Data[Drosophila,], method="REML")
summary(AAD1)
droso_a=coef(summary(AAD1))

#I^2
s2m <- sum(1/AAD1$vi) * (AAD1$k-1) / (sum(1/AAD1 $vi)^2 - sum((1/AAD1$vi)^2)); s2m #s^2_m: variation within study = random error
s2t <- sum(AAD1$sigma2) + s2m; s2t #s^2_t: the "total" variation 
sum(AAD1$sigma2) / s2t 

#I^2
s2m <- sum(1/AAM0$vi) * (AAM0$k-1) / (sum(1/AAM0 $vi)^2 - sum((1/AAM0$vi)^2)); s2m #s^2_m: variation within study = random error
s2t <- sum(AAM0$sigma2) + s2m; s2t #s^2_t: the "total" variation 
sum(AAM0$sigma2) / s2t 

#publication bias tests as in supplement.
cor.test(Data$lnAA[Drosophila],(Data$Ncontrol[Drosophila]+Data$Nexp[Drosophila]),method="spearman")
smm_varaa_all<-aggregate((Data$Ncontrol[Drosophila]+Data$Nexp[Drosophila]),by=list(Data$Study[Drosophila]),FUN=mean)
smm_aa_all<-aggregate(Data$lnAA[Drosophila],by=list(Data$Study[Drosophila]),FUN=mean)
cor.test(smm_varaa_all$x,smm_aa_all$x,method="spearman")  

# to plot effects in figures
AAD1_2<- rma.mv(yi=lnAA, V= vc_matrixA[Drosophila, Drosophila],mod=~-1+manipulation_full2, random=list(~1|Study), data=Data[Drosophila,], method="REML")
summary(AAD1_2)
rap_droso_a=coef(summary(AAD1_2))[1,]
tor_droso_a=coef(summary(AAD1_2))[2,]

AADa1<- rma.mv(yi=lnAA, V= vc_matrixA[Drosophila, Drosophila],mod=~-1+Sex, random=list(~1|Study), data=Data[Drosophila,], method="REML")
summary(AADa1)
fem_droso_a=coef(summary(AADa1))[2,]
mal_droso_a=coef(summary(AADa1))[1,]

AAM_agestart<- rma.mv(yi=lnAA, V= vc_matrixB[Mice,Mice],mod=~-log(startage), random=list(~1|Study), data=Data[Mice,], method="REML")
summary(AAM_agestart)

# Yeast
#---------------------------
Yeast <-which(Data$Species=="Yeast")

AAY1 <- rma.mv(yi=lnAA, V= vc_matrixA[Yeast, Yeast], random=list(~1|Study), data=Data[Yeast,], method="REML")
summary(AAY1)
yeast_a=coef(summary(AAY1))

#I^2
s2m <- sum(1/AAY1$vi) * (AAY1$k-1) / (sum(1/AAY1 $vi)^2 - sum((1/AAY1$vi)^2)); s2m #s^2_m: variation within study = random error
s2t <- sum(AAY1$sigma2) + s2m; s2t #s^2_t: the "total" variation 
sum(AAY1$sigma2) / s2t 

#publication/reporting bias as reported in supplement.
cor.test(Data$lnAA[Yeast],(Data$Ncontrol[Yeast]+Data$Nexp[Yeast]),method="spearman")
smm_varaa_all<-aggregate((Data$Ncontrol[Yeast]+Data$Nexp[Yeast]),by=list(Data$Study[Yeast]),FUN=mean)
smm_aa_all<-aggregate(Data$lnAA[Yeast],by=list(Data$Study[Yeast]),FUN=mean)
cor.test(smm_varaa_all$x,smm_aa_all$x,method="spearman")  

#to plot TOR versus rapamycin sexeffect in figures
AAYaa <- rma.mv(yi=lnAA, V= vc_matrixA[Yeast, Yeast],mod=~-1+manipulation_full2, random=list(~1|Study), data=Data[Yeast,], method="REML")
summary(AAYaa)
rap_yeast_a=coef(summary(AAYaa))[1,]
tor_yeast_a=coef(summary(AAYaa))[2,]

# Worm
#---------------------------
Worm <-which(Data$Species=="Worm")

AAW1 <- rma.mv(yi=lnAA, V= vc_matrixA[Worm, Worm], random=list(~1|Study), data=Data[Worm,], method="REML")
summary(AAW1)
worm_a=coef(summary(AAW1))

#I^2
s2m <- sum(1/AAW1$vi) * (AAW1$k-1) / (sum(1/AAW1 $vi)^2 - sum((1/AAW1$vi)^2)); s2m #s^2_m: variation within study = random error
s2t <- sum(AAW1$sigma2) + s2m; s2t #s^2_t: the "total" variation 
sum(AAW1$sigma2) / s2t 

# to plot TOR versus rapamycin in figures
AAWa<- rma.mv(yi=lnAA, V= vc_matrixA[Worm, Worm],mod=~-1+manipulation_full2, random=list(~1|Study), data=Data[Worm,], method="REML")
summary(AAWa)
rap_worm_a=coef(summary(AAWa))[1,]
tor_worm_a=coef(summary(AAWa))[2,]

#publication/reporting bias as reported in supplement.
cor.test(Data$lnAA[Worm],(Data$Ncontrol[Worm]+Data$Nexp[Worm]),method="spearman")
smm_varaa_all<-aggregate((Data$Ncontrol[Worm]+Data$Nexp[Worm]),by=list(Data$Study[Worm]),FUN=mean)
smm_aa_all<-aggregate(Data$lnAA[Worm],by=list(Data$Study[Worm]),FUN=mean)
cor.test(smm_varaa_all$x,smm_aa_all$x,method="spearman")  


#------------------------
#Aging rate analysis
#------------------------
# for BB
#------------------------
#for overall figure to plot effect on B
BB00 <- rma.mv(yi=lnBB, V= vc_matrixB, random=list(~1|Study,~1|Species), data=Data, method="REML")
summary(BB00)
overall_b=coef(summary(BB00))

#I^2
#I^2
s2m <- sum(1/BB00$vi) * (BB00$k-1) / (sum(1/BB00 $vi)^2 - sum((1/BB00$vi)^2)); s2m #s^2_m: variation within study = random error
s2t <- sum(BB00$sigma2) + s2m; s2t #s^2_t: the "total" variation 
sum(BB00$sigma2) / s2t 

BB00_man <- rma.mv(yi=lnBB, V= vc_matrixB, random=list(~1|Study,~1|Species),mod=~-1+manipulation_full2, data=Data, method="REML")
summary(BB00_man)
rap_overall_b=coef(summary(BB00_man))[1,]
tor_overall_b=coef(summary(BB00_man))[2,]

BBstrain <- rma.mv(yi=lnBB, V= vc_matrixB, random=list(~1|Study,~1|Species,~1|Strain_mainbackground), data=Data, method="REML")
summary(BBstrain)
# Get I^2 for this model.....
s2m <- sum(1/BBstrain$vi) * (BBstrain$k-1) / (sum(1/BBstrain $vi)^2 - sum((1/BBstrain$vi)^2)); s2m #s^2_m: variation within study = random error
s2t <- sum(BBstrain$sigma2) + s2m; s2t #s^2_t: the "total" variation 
sum(BBstrain$sigma2[3]) / s2t 

#overall model fitting
B0 <- rma.mv(yi=lnBB, V= vc_matrixB, random=list(~1|Study), data=Data, method="REML")
summary(B0)

BB_Species <- rma.mv(yi=lnBB, V= vc_matrixB, random=list(~1|Study), data=Data,mod=~Species, method="REML")
summary(BB_Species)

BB_Species_man <- rma.mv(yi=lnBB, V= vc_matrixB, random=list(~1|Study), data=Data,mod=~Species+manipulation_full2, method="REML")
summary(BB_Species_man)

BB_Species_int_man <- rma.mv(yi=lnBB, V= vc_matrixB, random=list(~1|Study), data=Data,mod=~Species*manipulation_full2, method="REML")
summary(BB_Species_int_man)

BB_man <- rma.mv(yi=lnBB, V= vc_matrixB, random=list(~1|Study), data=Data,mod=~manipulation_full2, method="REML")
summary(BB_man)


#model selection
B0 <- rma.mv(yi=lnBB, V= vc_matrixB, random=list(~1|Study), data=Data, method="ML")
summary(B0)

BB_Species <- rma.mv(yi=lnBB, V= vc_matrixB, random=list(~1|Study), data=Data,mod=~Species, method="ML")
summary(BB_Species)

BB_Species_man <- rma.mv(yi=lnBB, V= vc_matrixB, random=list(~1|Study), data=Data,mod=~Species+manipulation_full2, method="ML")
summary(BB_Species_man)

BB_Species_int_man <- rma.mv(yi=lnBB, V= vc_matrixB, random=list(~1|Study), data=Data,mod=~Species*manipulation_full2, method="ML")
summary(BB_Species_int_man)

BB_man <- rma.mv(yi=lnBB, V= vc_matrixB, random=list(~1|Study), data=Data,mod=~manipulation_full2, method="ML")
summary(BB_man)

B0$fit.stats$ML[3]
BB_Species$fit.stats$ML[3]
BB_man$fit.stats$ML[3]
BB_Species_man$fit.stats$ML[3]
BB_Species_int_man$fit.stats$ML[3]

#publication/reporting bias as reported in supplement.
cor.test(Data$lnBB,(Data$Ncontrol+Data$Nexp),method="spearman")
smm_varaa_all<-aggregate((Data$Ncontrol+Data$Nexp),by=list(Data$Study),FUN=mean)
smm_aa_all<-aggregate(Data$lnBB,by=list(Data$Study),FUN=mean)
cor.test(smm_varaa_all$x,smm_aa_all$x,method="spearman")  

# Mice
#---------------------------
Mice<-which(Data$Species=="Mice")
length(Mice)

BBM <- rma.mv(yi=lnBB, V= vc_matrixB[Mice, Mice], random=list(~1|Study), data=Data[Mice,], method="REML")
summary(BBM)
mice_b=coef(summary(BBM))

#I^2
s2m <- sum(1/BBM$vi) * (BBM$k-1) / (sum(1/BBM $vi)^2 - sum((1/BBM$vi)^2)); s2m #s^2_m: variation within study = random error
s2t <- sum(BBM$sigma2) + s2m; s2t #s^2_t: the "total" variation 
sum(BBM$sigma2) / s2t 

#Estimates to plot in figures 
BBMa1<- rma.mv(yi=lnBB, V= vc_matrixB[Mice,Mice],mod=~-1+Sex, random=list(~1|Study), data=Data[Mice,], method="REML")
summary(BBMa1)
fem_mice_b=coef(summary(BBMa1))[1,]
mal_mice_b=coef(summary(BBMa1))[2,]

BBMa1_man<- rma.mv(yi=lnBB, V= vc_matrixB[Mice,Mice],mod=~-1+manipulation_full2, random=list(~1|Study), data=Data[Mice,], method="REML")
summary(BBMa1_man)
rap_mice_b=coef(summary(BBMa1_man))[1,]
tor_mice_b=coef(summary(BBMa1_man))[2,]

BBM_agestart<- rma.mv(yi=lnBB, V= vc_matrixB[Mice,Mice],mod=~-log(startage), random=list(~1|Study), data=Data[Mice,], method="REML")
summary(BBM_agestart)

#publication/reporting bias as reported in supplement.
cor.test(Data$lnBB[Mice],(Data$Ncontrol[Mice]+Data$Nexp[Mice]),method="spearman")
smm_varaa_all<-aggregate((Data$Ncontrol[Mice]+Data$Nexp[Mice]),by=list(Data$Study[Mice]),FUN=mean)
smm_aa_all<-aggregate(Data$lnBB[Mice],by=list(Data$Study[Mice]),FUN=mean)
cor.test(smm_varaa_all$x,smm_aa_all$x,method="spearman")  

# Drosophila
#---------------------------
Drosophila <-which(Data$Species=="Drosophila")

BBD <- rma.mv(yi=lnBB, V= vc_matrixB[Drosophila, Drosophila], random=list(~1|Study), data=Data[Drosophila,], method="REML")
summary(BBD)
droso_b=coef(summary(BBD))

# to plot overall effects in figures
BBDa<- rma.mv(yi=lnBB, V= vc_matrixB[Drosophila, Drosophila],mod=~-1+manipulation_full2, random=list(~1|Study), data=Data[Drosophila,], method="REML")
summary(BBDa)
rap_droso_b=coef(summary(BBDa))[1,]
tor_droso_b=coef(summary(BBDa))[2,]

BBDa1<- rma.mv(yi=lnBB, V= vc_matrixB[Drosophila, Drosophila],mod=~-1+Sex, random=list(~1|Study), data=Data[Drosophila,], method="REML")
summary(BBDa1)
fem_droso_b=coef(summary(BBDa1))[1,]
mal_droso_b=coef(summary(BBDa1))[2,]

#publication/reporting bias as reported in supplement.
cor.test(Data$lnBB[Drosophila],(Data$Ncontrol[Drosophila]+Data$Nexp[Drosophila]),method="spearman")
smm_varaa_all<-aggregate((Data$Ncontrol[Drosophila]+Data$Nexp[Drosophila]),by=list(Data$Study[Drosophila]),FUN=mean)
smm_aa_all<-aggregate(Data$lnBB[Drosophila],by=list(Data$Study[Drosophila]),FUN=mean)
cor.test(smm_varaa_all$x,smm_aa_all$x,method="spearman")  

# Yeast
#---------------------------
Yeast <-which(Data$Species=="Yeast")

BBY <- rma.mv(yi=lnBB, V= vc_matrixB[Yeast, Yeast], random=list(~1|Study), data=Data[Yeast,], method="REML")
summary(BBY)
yeast_b=coef(summary(BBY))


#=====================================================
# sex difference in lifespan response, table S3
#=====================================================
Data<-read.csv("Data_supplement_mTOR.csv")
Data=Data[which(is.na(Data$Sex)==FALSE),] #Select only rows with SEX in it, excluding c.elegans and flies

#recode manipulation type
Data$manipulation_full2=Data$manipulation_full
Data$manipulation_full2[which(Data$manipulation_full2=="S")]="T"

# getting required packages
library(metafor)
library(Matrix)

str(Data)

#==============
# Preparation
#==============


# make our main effect sizes ln(HR)
#---------------------------------------
Data$lnBB<-log(Data$b/Data$control_b) 
Data$lnAA<-log(Data$a/Data$control_a)

str(Data)

# calculate total number of experimental individuals used
sum(Data$Nexp)

# calculate total number of contol individuals in the Data set if control sharing not taken into account
sum(Data$Ncontrol) 

# CORRECT total number of contol individuals in the Data set controlling for control sharing 
sum(Data[!duplicated( Data[,"Independent_C"]) ,"Ncontrol" ]) 

#1. Matrix for the A-outcome:
#------------------------------------
# create square matrix matching N of ES, filled with zeros
# I added EffectID - basically this is the observation level
vc_matrixA <- matrix(0,nrow = dim(Data)[1],ncol = dim(Data)[1])
rownames(vc_matrixA) <- Data$EffectID
colnames(vc_matrixA) <- Data$EffectID 

# find start and end coordinates for the subsets
shared_coord <- which(Data$Independent_C %in% Data$Independent_C[duplicated(Data$Independent_C)]==TRUE)
shared_coord

# matrix of combinations of coordinates for each experiment with shared control
combinations <- do.call("rbind", tapply(shared_coord, Data[shared_coord,"Independent_C"], function(x) t(combn(x,2))))
combinations

# calculate covariance values between  values at the positions in shared_list and place them on the matrix
# NOTE: if control group is shared between experimental group covariance equal variance of the control group

for (i in 1:dim(combinations)[1]){
  p1 <- combinations[i,1]
  p2 <- combinations[i,2]
  p1_p2_cov <- Data[p1,"selnAC"] * Data[p1,"selnAC"]
  vc_matrixA[p1,p2] <- p1_p2_cov
  vc_matrixA[p2,p1] <- p1_p2_cov
}

# add the diagonal - use "varlnAA"
#created variance-covariance matrix
diag(vc_matrixA) <- Data$varlnAA
head(vc_matrixA) 

library(matrixcalc) 

# you could save this if you like
#save(vc_matrixA,file="vc_matrixA.RData")
#load("vc_matrixA.RData")


#1. Matrix for the B-outcome:
#------------------------------------
# create square matrix matching N of ES, filled with zeros
vc_matrixB <- matrix(0,nrow = dim(Data)[1],ncol = dim(Data)[1])
rownames(vc_matrixB) <- Data$EffectID
colnames(vc_matrixB) <- Data$EffectID 

# find start and end coordinates for the subsets
shared_coord <- which(Data$Independent_C %in% Data$Independent_C[duplicated(Data$Independent_C)]==TRUE)
#shared_coord

# matrix of combinations of coordinates for each experiment with shared control
combinations <- do.call("rbind", tapply(shared_coord, Data[shared_coord,"Independent_C"], function(x) t(combn(x,2))))
#combinations

# calculate covariance values between Hd values at the positions in shared_list and place them on the matrix
# NOTE: if control group is shared between experimental group covariance equal variance of the control group
for (i in 1:dim(combinations)[1]){
  p1 <- combinations[i,1]
  p2 <- combinations[i,2]
  p1_p2_cov <- Data[p1,"selnBC"] * Data[p1,"selnBC"]
  vc_matrixB[p1,p2] <- p1_p2_cov
  vc_matrixB[p2,p1] <- p1_p2_cov
}

# add the diagonal - use "varlnBB"
#created variance-covariance matrix
diag(vc_matrixB) <- Data$varlnBB
head(vc_matrixB) 

#save(vc_matrixB,file="vc_matrixB.RData")
#load("vc_matrixB.RData")


#==============================
# Analysis starts here
#==============================

#-------------------------
#vulernability analysis
#-------------------------

#AA
#------------------
#ML for AIC
AAa <- rma.mv(yi=lnAA, V=vc_matrixA, random=list(~1|Study), data=Data, method="ML")
summary(AAa)
AAbb <- rma.mv(yi=lnAA, V=vc_matrixA, mod=~manipulation_full2, random=list(~1|Study), data=Data, method="ML")
summary(AAbb)
AAb <- rma.mv(yi=lnAA, V=vc_matrixA, mod=~Sex+Species+manipulation_full2, random=list(~1|Study), data=Data, method="ML")
summary(AAb)
AAc <- rma.mv(yi=lnAA, V=vc_matrixA, mod=~Species+manipulation_full2, random=list(~1|Study), data=Data, method="ML")
summary(AAc)
AAd <- rma.mv(yi=lnAA, V=vc_matrixA, mod=~Sex*Species+manipulation_full2, random=list(~1|Study), data=Data, method="ML")
summary(AAd)

AAbb$fit.stats$ML[3]
AAc$fit.stats$ML[3]
AAb$fit.stats$ML[3]
AAd$fit.stats$ML[3]

#------------------------
#Aging rate analysis
#------------------------

# BB
#-----------------------------------------

BBa <- rma.mv(yi=lnBB, V=vc_matrixB, random=list(~1|Study), data=Data, method="ML")
summary(BBa)
BBbb <- rma.mv(yi=lnBB, V=vc_matrixB, mod=~manipulation_full2, random=list(~1|Study), data=Data, method="ML")
summary(BBbb)
BBb <- rma.mv(yi=lnBB, V=vc_matrixB, mod=~Sex+Species+manipulation_full2, random=list(~1|Study), data=Data, method="ML")
summary(BBb)
BBc <- rma.mv(yi=lnBB, V=vc_matrixB, mod=~Species+manipulation_full2, random=list(~1|Study), data=Data, method="ML")
summary(BBc)
BBd <- rma.mv(yi=lnBB, V=vc_matrixB, mod=~Sex*Species+manipulation_full2, random=list(~1|Study), data=Data, method="ML")
summary(BBd)

BBbb$fit.stats$ML[3]
BBc$fit.stats$ML[3]
BBb$fit.stats$ML[3]
BBd$fit.stats$ML[3]


#============
# The end!
#============
